# Supplementary material for: Upregulation of Sulfated N-Glycans in Serum as Predictive Biomarkers for Early-Stage Breast Cancer
Source: Int J Mol Sci. 2025 May 22;26(11):4968. doi: 10.3390/ijms26114968 (PMC12154234; doi:10.3390/ijms26114968)
Supplement: Supplementary file 1 [file ijms-26-04968-s001.zip]

Archive with 1 entries (1 files):
- ijms-3616862-supplementary.pdf
